# Supplementary material for: Natural variation in codon bias and mRNA folding strength interact synergistically to modify protein expression in Saccharomyces cerevisiae
Source: Genetics. 2023 Jun 13;224(4):iyad113. doi: 10.1093/genetics/iyad113 (PMC10411576; doi:10.1093/genetics/iyad113)
Supplement: iyad113_Supplementary_Data [file iyad113_supplementary_data.zip]

Archive with 6 entries (6 files):
- Figure_S1_GENETICS-2023-306086.pdf
- Figure_S2_GENETICS-2023-306086.pdf
- Figure_S3_GENETICS-2023-306086.pdf
- Figure_S4_GENETICS-2023-306086.pdf
- Figure_S5_GENETICS-2023-306086.pdf
- Figure_S6_GENETICS-2023-306086.pdf
